# Supplementary material for: Production of Food-Grade Monocalcium Phosphate from Meat-Bone Meal
Source: Materials (Basel). 2025 Oct 10;18(20):4653. doi: 10.3390/ma18204653 (PMC12565605; doi:10.3390/ma18204653)
Supplement: Supplementary file 1 [file materials-18-04653-s001.zip]

Archive with 1 entries (1 files):
- materials-3884926-supplementary.pdf
